# Supplementary material for: Multi-trophic native and non-native prey naïveté shape marine invasion success
Source: PLoS One. 2019 Sep 6;14(9):e0221969. doi: 10.1371/journal.pone.0221969 (PMC6730852; doi:10.1371/journal.pone.0221969)
Supplement: S1 File — Table A: M. mercenaria burrowing experiment. Raw data to accompany Fig 1. Table B: H. sanguineus foraging experiment. Raw data to accompany Fig 2. Table C: Intermediate predator behavioral experiment. Raw data to accompany Fig 3. Table D: Tethering experiment. Raw data to accompany Fig 4. (XLSX) [file pone.0221969.s001.xlsx]

## Sheet: Table A
Treatment	Clam sizes used in trial (width in mm)	Carapace width of crab used in trial (mm)	Crab gender used in trial	Trial # (for blocking effect)	Replicate # (Individual Clam)	Day of Trial	Depth (cm)
Control	15	-	-	1	1	Day 1	0.5
Control				1	1	Day 3	0.5
Control				1	1	Day 5	0.5
Control				1	1	Day 7	0.5
Control	12	-	-	1	2	Day 1	1
Control				1	2	Day 3	1
Control				1	2	Day 5	1
Control				1	2	Day 7	1
Control	18	-	-	2	3	Day 1	2
				2	3	Day 3	2
				2	3	Day 5	2
				2	3	Day 7	2.2
Control	13	-	-	2	4	Day 1	2
				2	4	Day 3	1.5
				2	4	Day 5	1
				2	4	Day 7	1.4
Control	15	-	-	3	5	Day 1	0
				3	5	Day 3	0.5
				3	5	Day 5	0.5
				3	5	Day 7	1
Control	12	-	-	3	6	Day 1	0
				3	6	Day 3	0.5
				3	6	Day 5	0.5
				3	6	Day 7	0.5
Control	16	-	-	4	7	Day 1	1.585
				4	7	Day 3	1.744
				4	7	Day 5	1.9025
				4	7	Day 7	2.5375
Control	16	-	-	4	8	Day 1	1.9025
				4	8	Day 3	1.585
				4	8	Day 5	1.9025
				4	8	Day 7	1.9025
Control	16	-	-	5	9	Day 1	0.95
				5	9	Day 3	0.6325
				5	9	Day 5	0.6325
				5	9	Day 7	0.6325
Control	15	-	-	5	10	Day 1	0.6325
				5	10	Day 3	1.2675
				5	10	Day 5	0.6325
				5	10	Day 7	0.95
Asian Shore Crab Predation Risk	15	30	Male	1	11	Day 1	3
				1	11	Day 3	2
				1	11	Day 5	2
				1	11	Day 7	2
Asian Shore Crab Predation Risk	8	26	Male	1	12	Day 1	1
				1	12	Day 3	1
				1	12	Day 5	1
				1	12	Day 7	1
Asian Shore Crab Predation Risk	11	21	Male	2	13	Day 1	1
				2	13	Day 3	2
				2	13	Day 5	1
				2	13	Day 7	1.4
Asian Shore Crab Predation Risk	16	24	Male	2	14	Day 1	1
				2	14	Day 3	2
				2	14	Day 5	2
				2	14	Day 7	3.5
Asian Shore Crab Predation Risk	17	32	Male	3	15	Day 1	0.95
				3	15	Day 3	1
				3	15	Day 5	3
				3	15	Day 7	2
Asian Shore Crab Predation Risk	15	22	Male	3	16	Day 1	0.95
				3	16	Day 3	1
				3	16	Day 5	0
				3	16	Day 7	0
Asian Shore Crab Predation Risk	18	25	Male	4	17	Day 1	0.95
				4	17	Day 3	0.95
				4	17	Day 5	0.632
				4	17	Day 7	0.95
Asian Shore Crab Predation Risk	13	29	Male	4	18	Day 1	0.315
				4	18	Day 3	0.315
				4	18	Day 5	0.315
				4	18	Day 7	0.315
Asian Shore Crab Predation Risk	16	26	Male	5	19	Day 1	3.375
				5	19	Day 3	2.22
				5	19	Day 5	1.2675
				5	19	Day 7	1.585
Asian Shore Crab Predation Risk	17	25	Male	5	20	Day 1	0.6325
				5	20	Day 3	0.95
				5	20	Day 5	2.22
				5	20	Day 7	1.585
Blue Crab Predation Risk	15	118	Male	1	21	Day 1	1
				1	21	Day 3	0.5
				1	21	Day 5	0.5
				1	21	Day 7	1
Blue Crab Predation Risk	15	122	Male	1	22	Day 1	3
				1	22	Day 3	3
				1	22	Day 5	3
				1	22	Day 7	2
Blue Crab Predation Risk	14	115	Female	2	23	Day 1	3
				2	23	Day 3	3
				2	23	Day 5	3
				2	23	Day 7	1.6
Blue Crab Predation Risk	14	100	Male	2	24	Day 1	3
				2	24	Day 3	3
				2	24	Day 5	3
				2	24	Day 7	2.2
Blue Crab Predation Risk	14	116	Male	3	25	Day 1	2.22
				3	25	Day 3	2
				3	25	Day 5	1.5
				3	25	Day 7	2
Blue Crab Predation Risk	12	110	Male	3	26	Day 1	2.22
				3	26	Day 3	2
				3	26	Day 5	4
				3	26	Day 7	4
Blue Crab Predation Risk	12	78	Male	4	27	Day 1	2.855
				4	27	Day 3	0.95
				4	27	Day 5	2.855
				4	27	Day 7	1.2675
Blue Crab Predation Risk	15	108	Male	4	28	Day 1	2.22
				4	28	Day 3	1.585
				4	28	Day 5	1.9025
				4	28	Day 7	1.585
Blue Crab Predation Risk	14	104	Male	5	29	Day 1	1.9025
				5	29	Day 3	3.49
				5	29	Day 5	3.49
				5	29	Day 7	2.5375
Blue Crab Predation Risk	13	70	Male	5	30	Day 1	2.5375
				5	30	Day 3	2.22
				5	30	Day 5	1.585
				5	30	Day 7	2.22
European Green Crab Predation Risk	14	34	Male	1	31	Day 1	2
				1	31	Day 3	2
				1	31	Day 5	2
				1	31	Day 7	2
European Green Crab Predation Risk	12	63	Male	1	32	Day 1	2
				1	32	Day 3	2
				1	32	Day 5	2
				1	32	Day 7	3
European Green Crab Predation Risk	18	78	Male	2	33	Day 1	4
				2	33	Day 3	3
				2	33	Day 5	2
				2	33	Day 7	2
European Green Crab Predation Risk	14	61	Male	2	34	Day 1	0.5
				2	34	Day 3	1
				2	34	Day 5	1
				2	34	Day 7	2.2
European Green Crab Predation Risk	16	62	Male	3	35	Day 1	1.89
				3	35	Day 3	2
				3	35	Day 5	2
				3	35	Day 7	3
European Green Crab Predation Risk	15	61	Male	3	36	Day 1	2.6
				3	36	Day 3	1.5
				3	36	Day 5	1
				3	36	Day 7	1
European Green Crab Predation Risk	15	60	Male	4	37	Day 1	3.49
				4	37	Day 3	1.585
				4	37	Day 5	1.9025
				4	37	Day 7	1.9025
European Green Crab Predation Risk	16	55	Female	4	38	Day 1	1.585
				4	38	Day 3	2.22
				4	38	Day 5	1.585
				4	38	Day 7	1.9025
European Green Crab Predation Risk	12	78	Male	5	39	Day 1	1.2675
				5	39	Day 3	0.95
				5	39	Day 5	0.95
				5	39	Day 7	2.22
European Green Crab Predation Risk	14	62	Male	5	40	Day 1	1.9025
				5	40	Day 3	3.49
				5	40	Day 5	3.8075
				5	40	Day 7	6.03

## Sheet: Table B
Treatment	Clam sizes used in trial (width in mm)	Carapace width of crab used in trial (mm)	Surviving Clams	Predated Clams
Natural (naïve) depth	14, 14, 11, 12, 8, 9, 12	26	4	3
Natural (naïve) depth	14, 10, 13, 12, 14, 14, 12	30	4	3
Natural (naïve) depth	12, 8, 13, 10, 11, 10, 10	24	7	0
Natural (naïve) depth	10, 12, 12, 13, 12, 8, 11	30	7	0
Natural (naïve) depth	7, 10, 10, 13, 10, 8, 10	28	4	3
Natural (naïve) depth	10, 10, 12, 9, 8, 8, 9	22	6	1
Natural (naïve) depth	13, 8, 8, 9, 9, 8, 10	31	2	5
Natural (naïve) depth	8, 8, 10, 10, 12, 7, 9	31	6	1
Natural (naïve) depth	8, 8, 8, 8, 11, 13, 8	26	6	1
Natural (naïve) depth	11, 12, 8, 9, 12, 12, 9	29	4	3
Natural (naïve) depth	8, 10, 7, 12, 10, 10, 9	28	4	3
Natural (naïve) depth	8, 7, 7, 6, 10, 9, 9	24	5	2
Experienced depth	10, 11, 12, 13, 11, 11, 10	24	6	1
Experienced depth	10, 10, 10, 7, 8, 8, 9	22	6	1
Experienced depth	9, 11, 8, 12, 8, 10, 12	22	7	0
Experienced depth	11, 7, 12, 8, 9, 8, 9	21	5	2
Experienced depth	12, 9, 12, 12, 10, 10, 10	30	7	0
Experienced depth	9, 12, 12, 13, 10, 8, 8	25	6	1
Experienced depth	10, 10, 8, 9, 11, 9, 11	26	7	0
Experienced depth	10, 7, 8, 13, 12, 10, 8	30	6	1
Experienced depth	7, 8, 10, 8, 8, 7, 8	23	7	0

## Sheet: Table C
Treatment	Crab prey species used in trial	Time to find food	Time consuming food	Time still	Time moving around tank	Time spent burrowing	Crab prey species carapace width (mm)	Predator carapace width (mm)	Crab prey species sex	Predator sex	Day Block (Trial #)	Year
No Predator	European Green Crab	0.95	14.05	0	0	0	62	N/A	M	N/A	1	2012
Predator	European Green Crab	0.22	13.36	1.41	0	0	61	138	M	M	1	2012
No Predator	Asian Shore Crab	0.133	9.63	3.13	0	2.1	30	N/A	M	N/A	1	2012
Predator	Asian Shore Crab	15	0	6.75	7.14	0	32	132	M	M	1	2012
No Predator	Juvenile Blue Crab	0.08	14.92	0	0	0	76	N/A	M	N/A	1	2012
Predator	Juvenile Blue Crab	6.93	7.4	1.75	5.183	0	88	136	M	M	1	2012
No Predator	European Green Crab	0.55	12.667	0	0.55	0	50	N/A	F	N/A	2	2012
Predator	European Green Crab	0.5	13.183	1.3	0.5	0	64	132	M	M	2	2012
No Predator	Asian Shore Crab	10.033	4.85	7.83	0	2.32	26	N/A	M	N/A	2	2012
Predator	Asian Shore Crab	15	0	11.12	1.483	3.8	25	108	M	M	2	2012
No Predator	Juvenile Blue Crab	5.6	4.183	7.733	0.15	0	100	N/A	M	N/A	2	2012
Predator	Juvenile Blue Crab	0.367	5.466	13.03	1.967	0	78	110	M	M	2	2012
No Predator	European Green Crab	0.35	14.65	0	0	0	64	N/A	M	N/A	3	2012
Predator	European Green Crab	0.783	9.1	5.117	0	0	50	108	F	M	3	2012
No Predator	Asian Shore Crab	1.9	2.267	6.95	4.03	0	26	N/A	M	N/A	3	2012
Predator	Asian Shore Crab	3.733	11.267	2.583	1.15	0	25	109	M	M	3	2012
No Predator	Juvenile Blue Crab	3.75	11.033	3.75	0	0	71	N/A	M	N/A	3	2012
Predator	Juvenile Blue Crab	11.7	3.3	10.55	0.183	0.717	50	132	M	M	3	2012
No Predator	European Green Crab	0.23	14.6	0.17	0	0	52	N/A	F	N/A	4	2013
Predator	European Green Crab	0.033	3.633	10.11	0	0.12	51	136	F	M	4	2013
No Predator	Asian Shore Crab	8.66	0.017	0	14.76	0	25	N/A	M	N/A	4	2013
Predator	Asian Shore Crab	15	0	0	15	0	26	135	M	M	4	2013
No Predator	Juvenile Blue Crab	1.66	7.49	4.15	4.35	0	70	N/A	M	N/A	4	2013
Predator	Juvenile Blue Crab	2.25	0.75	13.25	1	0	96	131	M	M	4	2013
No Predator	European Green Crab	2.25	9.12	2.49	0.45	2.93	42	N/A	F	N/A	5	2013
Predator	European Green Crab	4.52	3.3	8.863	0.18	3.08	40	128	M	M	5	2013
No Predator	Asian Shore Crab	3.35	11.79	0	3.35	0	21	N/A	M	N/A	5	2013
Predator	Asian Shore Crab	0.83	11.17	0	3.83	0	26	130	M	M	5	2013
No Predator	Juvenile Blue Crab	0.02	13.93	1.05	0	0	72	N/A	M	N/A	5	2013
Predator	Juvenile Blue Crab	15	0	14.65	0.35	0	52	136	M	M	5	2013
No Predator	European Green Crab	8.33	7.66	8.33	0	0	62	N/A	M	N/A	6	2013
Predator	European Green Crab	15	0	15	0	0	53	141	M	M	6	2013
No Predator	Asian Shore Crab	5.15	9.85	1.42	2.52	1.22	30	N/A	M	N/A	6	2013
Predator	Asian Shore Crab	8.03	6.97	1.77	5.68	0.58	22	130	M	M	6	2013
No Predator	Juvenile Blue Crab	2.77	12.23	0	2.77	0	59	N/A	F	N/A	6	2013
Predator	Juvenile Blue Crab	6.22	5.37	9.63	0	0	58	140	F	M	6	2013
No Predator	European Green Crab	9.27	0.3	14.7	0	0	64	N/A	M	N/A	7	2013
Predator	European Green Crab	0.15	0.183333	14.3833	0.583333	0	55	142	F	M	7	2013
No Predator	Asian Shore Crab	0.733333	14.2667	0.733333	0	0	26	N/A	M	N/A	7	2013
Predator	Asian Shore Crab	0.866667	13.05	2.46667	1.08333	0	27	100	M	M	7	2013
No Predator	Juvenile Blue Crab	0.516667	14.4833	0	0.516667	0	50	N/A	M	N/A	7	2013
Predator	Juvenile Blue Crab	15	0	14.6167	0.383333	0	52	138	M	M	7	2013
No Predator	European Green Crab	4.93333	10.0667	4.93333	0	0	60	N/A	M	N/A	8	2013
Predator	European Green Crab	15	0	14.75	0.25	0	65	150	M	M	8	2013
No Predator	Asian Shore Crab	1.41667	13.5833	0	1.41667	0	28	N/A	M	N/A	8	2013
Predator	Asian Shore Crab	1.03333	6.98333	1.05	6.73333	0	24	110	M	M	8	2013
No Predator	Juvenile Blue Crab	0.833333	14.1667	0	0.833	0	63	N/A	M	N/A	8	2013
Predator	Juvenile Blue Crab	1	11.3833	3.35	0.316667	0	68	145	M	M	8	2013
No Predator	European Green Crab	1.66667	9.88333	5.75333	0	0	68	N/A	M	N/A	9	2013
Predator	European Green Crab	0.216667	7.78333	7	0	0	65	139	M	M	9	2013
No Predator	Asian Shore Crab	4.95	11.95	1.33333	4.25	0	21	N/A	M	N/A	9	2013
Predator	Asian Shore Crab	6.93333	8.06667	1.83333	6.76667	0	22	110	M	M	9	2013
No Predator	Juvenile Blue Crab	0.416667	14.5833	0	0	0	52	N/A	M	N/A	9	2013
Predator	Juvenile Blue Crab	15	0	14.6667	0.333333	0	78	138	F	M	9	2013
No Predator	European Green Crab	4	10.8833	4.11667	0	0	61	N/A	M	N/A	10	2013
Predator	European Green Crab	15	0	15	0	0	65	120	M	M	10	2013
No Predator	Asian Shore Crab	0.333333	10.6833	0.416667	3.56667	0	26	N/A	M	N/A	10	2013
Predator	Asian Shore Crab	15	0	11.2333	5.11667	0	25	119	M	M	10	2013
No Predator	Juvenile Blue Crab	5.18333	9.81667	5.1833	0	0	64	N/A	M	N/A	10	2013
Predator	Juvenile Blue Crab	0.366667	10.2833	4.55	0	0	72	118	M	M	10	2013

## Sheet: Table D
Crab species	Carapace width (mm)	Weight (g)	Result
Asian Shore Crab	31	12.78	Predated
Asian Shore Crab	28	10.96	Predated
Asian Shore Crab	30	11.83	Predated
Asian Shore Crab	26	7.72	Predated
Juvenile Blue Crab	46	11.69	Surviving
Juvenile Blue Crab	66	28.46	Surviving*
Juvenile Blue Crab	76	41.42	Predated
European Green Crab	42	16.96	Surviving
European Green Crab	56	42	Surviving
European Green Crab	42	16.88	Predated
European Green Crab	56	37.48	Surviving
* partially predated - missing 3 limbs on left side of body
